# Supplementary material for: School Performance among Children and Adolescents during COVID-19 Pandemic: A Systematic Review
Source: Children (Basel). 2021 Dec 4;8(12):1134. doi: 10.3390/children8121134 (PMC8700572; doi:10.3390/children8121134)
Supplement: Supplementary file 1 [file children-08-01134-s001.zip]

Archive with 1 entries (1 files):
- children-1482224-supplementary.pdf
